# Supplementary material for: The Role of Anthocyanins, Deoxyanthocyanins and Pyranoanthocyanins on the Modulation of Tyrosinase Activity: An In Vitro and In Silico Approach
Source: Int J Mol Sci. 2021 Jun 8;22(12):6192. doi: 10.3390/ijms22126192 (PMC8230073; doi:10.3390/ijms22126192)
Supplement: Supplementary file 1 [file ijms-22-06192-s001.zip]

Archive with 1 entries (1 files):
- ijms-1241351-supplementary.pdf
